# Supplementary material for: Salt tolerance response revealed by RNA-Seq in a diploid halophytic wild relative of sweet potato
Source: Sci Rep. 2017 Aug 29;7:9624. doi: 10.1038/s41598-017-09241-x (PMC5575116; doi:10.1038/s41598-017-09241-x)
Supplement: Supplementary file 2 — Supplementary Dataset 1 [file 41598_2017_9241_MOESM2_ESM.xlsx]

## Sheet: Sheet1
Table S1 Differentially expressed genes of GO category "Response to hormone stimulus" (GO:0009725)in leaves and roots of Ipomoea imperati.
Unigene ID	GO terms	Description	log2 FC	FDR
Leaves
comp47001_c0_seq1	GO:0009725 response to hormone stimulus	Auxin response factor 9 isoform 1 [Theobroma cacao]	-1.84247	0.00304172
comp58894_c0_seq5	GO:0009734 auxin mediated signaling pathway	IAA14 [Solanum lycopersicum]	-1.85914	0.0250386
comp62653_c0_seq1	GO:0009737 response to abscisic acid stimulus	hypothetical protein CARUB_v10005443mg [Capsella rubella]	1.97303	0.0340401
comp58049_c0_seq6	GO:0009738 abscisic acid mediated signaling pathway	calcium dependent protein kinase 12 [Populus trichocarpa]	-1.38238	0.025985
comp17530_c0_seq1	GO:0010104 regulation of ethylene mediated signaling pathway	unnamed protein product [Vitis vinifera]	1.34513	0.0365702
Roots
comp14472_c0_seq1	GO:0009725 response to hormone stimulus	hypothetical protein CAPTEDRAFT_163548 [Capitella teleta]	-1.48636	0.00388438
comp54924_c0_seq1	GO:0009733 response to auxin stimulus; GO:0009723 response to ethylene stimulus	EIN3-binding F-box protein 1 [Solanum lycopersicum]	-1.61236	0.0254427
comp56590_c0_seq1	GO:0009733 response to auxin stimulus; GO:0009723 response to ethylene stimulus	EIN3-binding F-box protein 1 [Solanum lycopersicum]	-1.90498	1.38638e-05
comp63764_c0_seq1	GO:0009734 auxin mediated signaling pathway	PREDICTED: auxin response factor 9-like [Vitis vinifera]	-1.60673	0.0029288
comp55123_c0_seq21	GO:0009734 auxin mediated signaling pathway	auxin response factor 2 [Solanum lycopersicum]	1.66236	0.0260458
comp13270_c0_seq1	GO:0009734 auxin mediated signaling pathway	api2 [Nicotiana tabacum]B Al-induced protein	1.9482	0.0015027
comp13849_c0_seq1	GO:0009734 auxin mediated signaling pathway	auxin-induced protein [Nicotiana tabacum]	1.64754	0.000333205
comp66033_c0_seq1	GO:0009734 auxin mediated signaling pathway	PREDICTED: probable glutathione S-transferase [Vitis vinifera]	-1.36855	0.0135368
comp59058_c0_seq26	GO:0009735 response to cytokinin stimulus	PREDICTED: unknown protein DS12 from 2D-PAGE of leaf, chloroplastic-like [Solanum lycopersicum]	-2.25813	0.0163448
comp54662_c0_seq1	GO:0009735 response to cytokinin stimulus	PREDICTED: probable pectin methyltransferase QUA2-like isoform 2 [Solanum lycopersicum]	5.35795	1.04306e-07
comp61386_c0_seq1	GO:0009737 response to abscisic acid stimulus	PREDICTED: CAS1 domain-containing protein 1-like [Solanum lycopersicum]	-1.13883	0.0455321
comp65382_c0_seq1	GO:0009737 response to abscisic acid stimulus	PREDICTED: annexin D4-like [Solanum lycopersicum]	-1.21346	0.0465931
comp52187_c0_seq2	GO:0009737 response to abscisic acid stimulus; GO:0009753 response to jasmonic acid stimulus	chitinase 3 [Populus x canadensis]	1.12495	0.0301035
comp71972_c0_seq1	GO:0009737 response to abscisic acid stimulus; GO:0009864 induced systemic resistance, jasmonic acid mediated signaling pathway; GO:0009723 response to ethylene stimulus	Mitogen-activated protein kinase [Medicago truncatula]	3.32341	0.000207895
comp13917_c0_seq1	GO:0009738 abscisic acid mediated signaling pathway	PREDICTED: EID1-like F-box protein 3-like [Vitis vinifera]	4.50894	1.02825e-07
comp54923_c0_seq5	GO:0009738 abscisic acid mediated signaling pathway	protein phosphatase 2C-like protein [Arabidopsis thaliana]	2.37346	0.000926015
comp198956_c0_seq1	GO:0009738 abscisic acid mediated signaling pathway; GO:0010427 abscisic acid binding	predicted protein [Populus trichocarpa]	6.05643	8.071e-08
comp34325_c0_seq1	GO:0009738 abscisic acid mediated signaling pathway; GO:0010427 abscisic acid binding	PREDICTED: abscisic acid receptor PYL4-like	-2.24297	2.88262e-07
comp13691_c0_seq2	GO:0009738 abscisic acid mediated signaling pathway; GO:0010427 abscisic acid binding	PREDICTED: abscisic acid receptor PYL6-like [Solanum lycopersicum]	-2.41818	3.10001e-07
comp64670_c0_seq1	GO:0009789 positive regulation of abscisic acid mediated signaling pathway	PREDICTED: E3 ubiquitin-protein ligase RHA2A-like [Vitis vinifera]	1.17458	0.0311466
comp33883_c0_seq1	GO:0009873 ethylene mediated signaling pathway; GO:0051740 ethylene binding	ethylene receptor homolog [Nicotiana tabacum]	-1.89606	0.00148078
