# Supplementary material for: Salt tolerance response revealed by RNA-Seq in a diploid halophytic wild relative of sweet potato
Source: Sci Rep. 2017 Aug 29;7:9624. doi: 10.1038/s41598-017-09241-x (PMC5575116; doi:10.1038/s41598-017-09241-x)
Supplement: Supplementary file 3 — Supplementary Dataset 2 [file 41598_2017_9241_MOESM3_ESM.xlsx]

## Sheet: candidate genes
Table S2 Candidate genes of Ipomoea imperati in response to salt stress.
Unigene ID	Putative Function	Description	Roots Log2(FC)	Leaves Log2 (FC)
Plant hormone signal pathway
comp57168_c0_seq2	Brassinosteroid signal	gi|146216710|gb|ABQ10557.1| leucine-rich repeat protein [Nicotiana tabacum]	2.76612	-0.0448935
comp46148_c0_seq1	Jasmonic acid signal	gi|460380050|ref|XP_004235771.1| PREDICTED: protein TIFY 6B-like [Solanum lycopersicum]	-1.13906	0.546637
comp65721_c0_seq1	Jasmonic acid signal	gi|196259698|dbj|BAG68657.1| jasmonate ZIM-domain protein 3 [Nicotiana tabacum]	1.68875	-0.863774
comp62947_c0_seq1	Jasmonic acid signal	gi|12247470|gb|AAG49896.1| PnFL-2 [Ipomoea nil]	-0.321286	-2.05895
comp44080_c0_seq1	Cytokinine signal	gi|255551577|ref|XP_002516834.1| Histidine-containing phosphotransfer protein, putative [Ricinus communis] gi|223543922|gb|EEF45448.1| Histidine-containing phosphotransfer protein, putative [Ricinus communis]	1.26257	-1.14866
comp13900_c0_seq1	Giberellin signal	gi|309256353|gb|ADO61004.1| sleepy 1 [Helianthus annuus]	4.4192	0.885393
comp55039_c0_seq1	Abiscisic acid signal	gi|14571808|dbj|BAB61098.1| phi-2 [Nicotiana tabacum]	2.56967	0.510886
comp60373_c0_seq10	Abiscisic acid signal	gi|350538377|ref|NP_001234596.1| AREB-like protein [Solanum lycopersicum] gi|42561991|gb|AAS20434.1| AREB-like protein [Solanum lycopersicum]	2.09675	1.91707
comp66640_c0_seq1	Abiscisic acid signal	gi|14571808|dbj|BAB61098.1| phi-2 [Nicotiana tabacum]	1.9557	0.470005
comp13691_c0_seq2	Abiscisic acid signal	gi|460390986|ref|XP_004241105.1| PREDICTED: abscisic acid receptor PYL6-like [Solanum lycopersicum]	-2.41818	-1.37428
comp34325_c0_seq1	Abiscisic acid signal	gi|460408477|ref|XP_004249671.1| PREDICTED: abscisic acid receptor PYL4-like [Solanum lycopersicum]	-2.24297	-0.828562
comp33936_c0_seq1	Abiscisic acid signal	gi|460388512|ref|XP_004239911.1| PREDICTED: protein phosphatase 2C 37-like [Solanum lycopersicum]	1.4977	-0.00976921
comp55051_c0_seq1	Abiscisic acid signal	gi|350535078|ref|NP_001234686.1| protein phosphatase 2C ABI2 homolog [Solanum lycopersicum] gi|258546336|dbj|BAI39595.1| protein phosphatase 2C ABI2 homolog [Solanum lycopersicum]	1.28017	0.905112
comp63834_c0_seq1	Abiscisic acid signal	gi|10432446|emb|CAC10358.1| protein phosphatase 2C [Nicotiana tabacum] gi|22553023|emb|CAC84141.2| protein phosphatase 2C [Nicotiana tabacum]	2.69987	0.4026
comp64509_c0_seq1	Abiscisic acid signal	gi|460391200|ref|XP_004241211.1| PREDICTED: probable protein phosphatase 2C 24-like [Solanum lycopersicum]	2.04987	1.16217
comp65053_c0_seq1	Abiscisic acid signal	gi|7768151|emb|CAB90633.1| protein phpsphatase 2C (PP2C) [Fagus sylvatica]	2.40414	-0.270885
comp33901_c0_seq1	Abiscisic acid signal	gi|38228677|emb|CAE54075.1| serine/threonine-protein kinase [Fagus sylvatica]	-1.77817	-1.52859
comp14537_c0_seq1	Abiscisic acid signal	gi|508776902|gb|EOY24158.1| Serine/threonine-protein kinase SAPK3 isoform 1 [Theobroma cacao]	0.310097	-1.80208
comp58060_c0_seq2	Abiscisic acid signal	gi|123217734|gb|ABM73653.1| Ser/Thr kinase [Capsicum annuum]	0.0397363	-1.63474
comp70567_c0_seq1	Abiscisic acid signal	gi|449451411|ref|XP_004143455.1| PREDICTED: serine/threonine-protein kinase SAPK1-like [Cucumis sativus]	-0.223535	-1.90119
comp48359_c0_seq1	Auxin signal	gi|225442559|ref|XP_002284282.1| PREDICTED: auxin-responsive protein IAA27-like isoform 1 [Vitis vinifera]	-1.27825	-1.77617
comp48359_c0_seq2	Auxin signal	gi|225442559|ref|XP_002284282.1| PREDICTED: auxin-responsive protein IAA27-like isoform 1 [Vitis vinifera]	-1.19775	-1.73898
comp58894_c0_seq4	Auxin signal	gi|224099883|ref|XP_002311658.1| predicted protein [Populus trichocarpa] gi|118487775|gb|ABK95711.1| unknown [Populus trichocarpa] gi|222851478|gb|EEE89025.1| predicted protein [Populus trichocarpa]	-0.266041	-2.07329
comp58894_c0_seq5	Auxin signal	gi|525313495|ref|NP_001266070.1| IAA14 [Solanum lycopersicum] gi|365818537|gb|AEX00357.1| IAA14 [Solanum lycopersicum]	-0.228352	-1.85914
comp58894_c0_seq8	Auxin signal	gi|224099883|ref|XP_002311658.1| predicted protein [Populus trichocarpa] gi|118487775|gb|ABK95711.1| unknown [Populus trichocarpa] gi|222851478|gb|EEE89025.1| predicted protein [Populus trichocarpa]	-0.627081	-2.21891
comp55123_c0_seq21	Auxin signal	gi|407971008|ref|NP_001233765.1| auxin response factor 2 [Solanum lycopersicum] gi|85069279|gb|ABC69711.1| auxin response factor 2 [Solanum lycopersicum]	1.66236	0.255253
comp63764_c0_seq1	Auxin signal	gi|359473930|ref|XP_002265162.2| PREDICTED: auxin response factor 9-like [Vitis vinifera]	-1.60673	-0.967567
comp47001_c0_seq1	Auxin signal	gi|508777821|gb|EOY25077.1| Auxin response factor 9 isoform 1 [Theobroma cacao]	-0.954537	-1.84247
comp33883_c0_seq1	Ethylene signal	gi|5733831|gb|AAC31213.3| ethylene receptor homolog [Nicotiana tabacum]	-1.89606	1.06349
comp48149_c0_seq1	Ethylene signal	gi|350539497|ref|NP_001234664.1| mitogen-activated protein kinase 12 [Solanum lycopersicum] gi|335353080|gb|AEH42669.1| mitogen-activated protein kinase 12 [Solanum lycopersicum]	-1.27516	-0.218408
comp48149_c0_seq2	Ethylene signal	gi|350539497|ref|NP_001234664.1| mitogen-activated protein kinase 12 [Solanum lycopersicum] gi|335353080|gb|AEH42669.1| mitogen-activated protein kinase 12 [Solanum lycopersicum]	-1.28268	-0.225644
comp71972_c0_seq1	Ethylene signal	gi|357475631|ref|XP_003608101.1| Mitogen-activated protein kinase [Medicago truncatula] gi|355509156|gb|AES90298.1| Mitogen-activated protein kinase [Medicago truncatula]	3.32341	0.451006
comp61176_c0_seq11	Ethylene signal	gi|38045387|gb|AAR08678.1| EIN2 [Petunia x hybrida]	2.75067	0.829275
comp61176_c0_seq7	Ethylene signal	gi|38045387|gb|AAR08678.1| EIN2 [Petunia x hybrida]	2.95826	0.846235
comp54924_c0_seq1	Ethylene signal	gi|350538507|ref|NP_001234858.1| EIN3-binding F-box protein 1 [Solanum lycopersicum] gi|82734614|gb|ABB89717.1| EIN3-binding F-box protein 1 [Solanum lycopersicum] gi|83584402|gb|ABC24971.1| EIN3-binding F-box protein 1 [Solanum lycopersicum] gi|240017777|gb|ACS44350.1| EIN3-binding F-box protein 2 [Solanum lycopersicum]	-1.61236	0.486858
comp56590_c0_seq1	Ethylene signal	gi|350538507|ref|NP_001234858.1| EIN3-binding F-box protein 1 [Solanum lycopersicum] gi|82734614|gb|ABB89717.1| EIN3-binding F-box protein 1 [Solanum lycopersicum] gi|83584402|gb|ABC24971.1| EIN3-binding F-box protein 1 [Solanum lycopersicum] gi|240017777|gb|ACS44350.1| EIN3-binding F-box protein 2 [Solanum lycopersicum]	-1.90498	1.28608
comp13738_c0_seq1	Ethylene biosynthesis	gi|122213042|sp|Q38JH8.1|METK2_SOLTU RecName: Full=S-adenosylmethionine synthase 2; Short=AdoMet synthase 2; AltName: Full=Methionine adenosyltransferase 2; Short=MAT 2 gi|77745471|gb|ABB02634.1| S-adenosyl-L-methionine synthetase-like [Solanum tuberosum]	-0.398444	-2.31527
comp13742_c0_seq1	Ethylene biosynthesis	gi|145049666|gb|ABP35525.1| S-adenosyl-L-methionine synthetase [Ipomoea batatas]	-0.906419	-1.96129
comp63188_c0_seq1	Ethylene biosynthesis	gi|452090874|gb|AGF95107.1| S-adenosylmethionine synthetase, partial [Prunus persica]	-0.262041	-1.92382
comp34323_c0_seq1	Ethylene biosynthesis	gi|3668146|emb|CAA06288.1| 1-cyclopropane-1-carboxylate synthase [Nicotiana tabacum] gi|6688886|emb|CAB65314.1| 1-aminocyclopropane-1-carboxylate synthase [Nicotiana tabacum] gi|159517167|gb|ABW97849.1| ACS2 [Nicotiana tabacum]	1.25892	1.1362
comp14161_c0_seq1	Ethylene biosynthesis	gi|460402186|ref|XP_004246595.1| PREDICTED: feruloyl CoA ortho-hydroxylase 1-like [Solanum lycopersicum]	-1.84473	-0.166222
comp41248_c0_seq2	Ethylene biosynthesis	gi|508783230|gb|EOY30486.1| 1-aminocyclopropane-1-carboxylate [Theobroma cacao]	-1.70327	-0.962023
comp56009_c0_seq2	Ethylene biosynthesis	gi|163638062|gb|ABL67953.2| 1-aminocyclopropane-1-carboxylate oxidase [Ipomoea nil]	1.66976	0.642238
comp44306_c0_seq1	Abscisic acid biosynthesis	gi|335346404|gb|AEH41591.1| 9-cis-epoxycarotenoid dioxygenase 1 [Ipomoea nil]	3.38379	-0.053297
comp53125_c0_seq1	Abscisic acid biosynthesis	gi|335346404|gb|AEH41591.1| 9-cis-epoxycarotenoid dioxygenase 1 [Ipomoea nil]	2.88937	0.404784
comp58432_c0_seq1	Abscisic acid biosynthesis	gi|3598863|gb|AAC35343.1| short-chain alcohol dehydrogenase [Ipomoea trifida]	1.6169	1.21283
comp48230_c0_seq5	Abscisic acid biosynthesis	gi|335346406|gb|AEH41592.1| abscisic acid 8'-hydroxylase [Ipomoea nil]	-3.54842	-0.0720599
comp48230_c0_seq6	Abscisic acid biosynthesis	gi|335346406|gb|AEH41592.1| abscisic acid 8'-hydroxylase [Ipomoea nil]	-3.14459	0.0118447
comp13534_c0_seq2	Abscisic acid biosynthesis	gi|224054670|ref|XP_002298347.1| predicted protein [Populus trichocarpa] gi|222845605|gb|EEE83152.1| predicted protein [Populus trichocarpa]	1.20843	3.56194
comp45196_c0_seq3	Abscisic acid biosynthesis	gi|262036878|dbj|BAI47580.1| beta-carotene hydroxylase [Ipomoea nil]	1.16498	0.0481188
Signal transduction
comp42096_c0_seq1	calmodulin	gi|147818517|emb|CAN67470.1| hypothetical protein VITISV_037818 [Vitis vinifera]	1.30893	0.189516
comp57253_c0_seq2	calmodulin	gi|255575271|ref|XP_002528539.1| calmodulin binding protein, putative [Ricinus communis] gi|223532041|gb|EEF33851.1| calmodulin binding protein, putative [Ricinus communis]	6.12284	0.905909
comp66563_c0_seq1	calmodulin	gi|2388891|emb|CAA75057.1| calmodulin [Solanum lycopersicum]	-2.19609	-0.395693
comp41019_c0_seq1	ubiquitin	gi|319996466|dbj|BAJ61942.1| ubiquitin [Nymphaea hybrid cultivar]	1.54392	1.27229
comp63056_c0_seq1	ubiquitin	gi|115187323|gb|ABI84246.1| polyubiquitin 10 [Arachis hypogaea]	1.37056	1.02179
comp63103_c0_seq1	ubiquitin	gi|829173|emb|CAA28408.1| ubiquitin precursor (105AA) (1 is 2nd base in codon) [Dictyostelium discoideum] gi|225358|prf||1301249A ubiquitin	1.40599	0.732972
comp137287_c0_seq1	protein kinase	gi|508724611|gb|EOY16508.1| Serine/threonine-protein kinase PBS1, putative [Theobroma cacao]	-3.62374	0.963821
comp54956_c0_seq2	protein kinase	gi|255549790|ref|XP_002515946.1| phosphofructokinase, putative [Ricinus communis] gi|223544851|gb|EEF46366.1| phosphofructokinase, putative [Ricinus communis]	-1.78965	0.254457
comp66467_c0_seq1	protein kinase	gi|255583653|ref|XP_002532581.1| CBL-interacting serine/threonine-protein kinase, putative [Ricinus communis] gi|223527690|gb|EEF29798.1| CBL-interacting serine/threonine-protein kinase, putative [Ricinus communis]	0.669516	1.50021
comp44072_c0_seq1	protein kinase	gi|526117946|ref|NP_001268154.1| CBL-interacting protein kinase 07 [Vitis vinifera] gi|147843535|emb|CAN81218.1| hypothetical protein VITISV_040419 [Vitis vinifera] gi|229609815|gb|ACQ83523.1| CBL-interacting protein kinase 07 [Vitis vinifera]	-0.103894	-1.73697
comp41861_c0_seq1	LRR receptor-like protein	gi|460414559|ref|XP_004252636.1| PREDICTED: probable LRR receptor-like serine/threonine-protein kinase At1g34110-like [Solanum lycopersicum]	2.04512	0.288683
comp57326_c0_seq2	LRR receptor-like protein	gi|508780637|gb|EOY27893.1| Leucine-rich repeat transmembrane protein kinase [Theobroma cacao]	-1.39762	-0.571949
comp59138_c0_seq6	LRR receptor-like protein	gi|508780632|gb|EOY27888.1| Leucine-rich repeat transmembrane protein kinase, putative [Theobroma cacao]	-2.46585	-0.5198
comp60076_c1_seq4	LRR receptor-like protein	gi|460374453|ref|XP_004233025.1| PREDICTED: probable LRR receptor-like serine/threonine-protein kinase At1g07650-like [Solanum lycopersicum]	-2.93925	-0.817815
Transcription factors
comp62973_c0_seq1	Ethylene-responsive transcription factor	gi|443267184|gb|AGC79344.1| ethylene response factor 10 [Diospyros kaki]	-2.53541	-0.745461
comp47614_c0_seq1	Ethylene-responsive transcription factor	gi|350537751|ref|NP_001234308.1| ethylene response factor 2 [Solanum lycopersicum] gi|28274830|gb|AAO34704.1| ethylene response factor 2 [Solanum lycopersicum]	-1.68736	0.208736
comp14373_c0_seq1	Ethylene-responsive transcription factor	gi|449265482|gb|AGE92355.1| ethylene response factor 1 [Ipomoea batatas]	-1.29337	-0.558255
comp63262_c0_seq1	Ethylene-responsive transcription factor	gi|350537843|ref|NP_001234313.1| ethylene response factor 4 [Solanum lycopersicum] gi|28274834|gb|AAO34706.1| ethylene response factor 4 [Solanum lycopersicum]	-1.89954	-1.05003
comp45806_c0_seq2	Ethylene-responsive transcription factor	gi|350539477|ref|NP_001233886.1| AP2 transcription factor SlAP2c [Solanum lycopersicum] gi|333123366|gb|AEF28820.1| AP2 transcription factor SlAP2c [Solanum lycopersicum]	-1.33479	-0.553261
comp54927_c0_seq1	Ethylene-responsive transcription factor	gi|310892554|gb|ADP37419.1| ethylene-responsive-element-binding factor 4 [Petunia x hybrida]	-1.67331	-0.329179
comp13986_c0_seq1	Ethylene-responsive transcription factor	gi|225423895|ref|XP_002281709.1| PREDICTED: AP2/ERF and B3 domain-containing transcription repressor TEM1-like [Vitis vinifera]	-1.37053	-0.956167
comp52131_c0_seq1	Ethylene-responsive transcription factor	gi|57012875|sp|Q9LW49.1|ERF4_NICSY RecName: Full=Ethylene-responsive transcription factor 4; AltName: Full=Ethylene-responsive element-binding factor 3; Short=EREBP-3; AltName: Full=Ethylene-responsive element-binding factor 4 homolog; AltName: Full=NsERF3 gi|8809573|dbj|BAA97123.1| ethylene-responsive element binding factor [Nicotiana sylvestris]	4.24262	0.86796
comp58388_c0_seq3	Transcription factor bHLH	gi|460402559|ref|XP_004246779.1| PREDICTED: transcription factor bHLH140-like [Solanum lycopersicum]	-2.16585	0.316027
comp47463_c0_seq1	Transcription factor bHLH	gi|460375352|ref|XP_004233470.1| PREDICTED: transcription factor bHLH93-like [Solanum lycopersicum]	-1.25756	-0.190063
comp47118_c0_seq2	Transcription factor bHLH	gi|460408635|ref|XP_004249748.1| PREDICTED: transcription factor ORG2-like [Solanum lycopersicum]	1.4188	0.00016127
comp45214_c0_seq1	Transcription factor bHLH	gi|460380845|ref|XP_004236164.1| PREDICTED: transcription factor bHLH79-like [Solanum lycopersicum]	4.82699	0.888327
comp57594_c0_seq1	Transcription factor bHLH	gi|56694213|gb|AAW22875.1| bHLH transcriptional regulator [Solanum lycopersicum]	1.55421	-0.0228905
comp49844_c0_seq1	Transcription factor bHLH	gi|224097040|ref|XP_002310821.1| predicted protein [Populus trichocarpa] gi|222853724|gb|EEE91271.1| predicted protein [Populus trichocarpa]	-1.54317	-0.284547
comp49842_c0_seq2	Transcription factor bHLH	gi|302142109|emb|CBI19312.3| unnamed protein product [Vitis vinifera]	-2.13825	-0.0735922
comp58377_c1_seq1	Transcription factor MYB	gi|470120947|ref|XP_004296547.1| PREDICTED: myb-related protein 305-like [Fragaria vesca subsp. vesca]	3.76964	-0.262316
comp34655_c0_seq1	Transcription factor MYB	gi|460391573|ref|XP_004241395.1| PREDICTED: uncharacterized protein LOC101248208 [Solanum lycopersicum]	1.19754	0.278622
comp34666_c0_seq1	Transcription factor MYB	gi|460369037|ref|XP_004230371.1| PREDICTED: uncharacterized protein LOC101268231 [Solanum lycopersicum]	-1.53604	0.197914
comp59631_c0_seq2	Transcription factor MYB	gi|6552389|dbj|BAA88224.1| myb-related transcription factor LBM4 [Nicotiana tabacum]	4.46243	0.878492
comp67673_c0_seq1	Transcription factor MYB	gi|27529846|dbj|BAC53938.1| Myb-like protein [Nicotiana tabacum]	1.436	0.0909138
comp64104_c0_seq1	Transcription factor HD-ZIP	gi|460390726|ref|XP_004240976.1| PREDICTED: homeobox-leucine zipper protein ATHB-12-like [Solanum lycopersicum]	1.47974	0.223391
comp35272_c0_seq2	Transcription factor HD-ZIP	gi|118488246|gb|ABK95942.1| unknown [Populus trichocarpa]	-1.34306	-0.782829
comp44631_c0_seq1	Transcription factor HD-ZIP	gi|460399863|ref|XP_004245456.1| PREDICTED: homeobox-leucine zipper protein ATHB-7-like [Solanum lycopersicum]	2.66714	-0.299451
comp43716_c0_seq1	Transcription factor HD-ZIP	gi|460409023|ref|XP_004249940.1| PREDICTED: uncharacterized protein LOC101259392 [Solanum lycopersicum]	-1.39805	-0.715763
comp56794_c0_seq1	Transcription factor HD-ZIP	gi|255558168|ref|XP_002520111.1| homeobox protein, putative [Ricinus communis] gi|223540603|gb|EEF42166.1| homeobox protein, putative [Ricinus communis]	-0.760451	-1.40853
comp58922_c2_seq3	Transcription factor HD-ZIP	gi|118488246|gb|ABK95942.1| unknown [Populus trichocarpa]	-0.00351894	-1.57173
comp51355_c0_seq3	Transcription factor NAC	gi|508720956|gb|EOY12853.1| NAC domain class transcription factor isoform 1 [Theobroma cacao]	2.55975	0.906633
comp44680_c0_seq1	Transcription factor NAC	gi|460382637|ref|XP_004237044.1| PREDICTED: NAC transcription factor 29-like [Solanum lycopersicum]	1.14308	0.992608
comp46322_c0_seq1	Transcription factor NAC	gi|21105736|gb|AAM34767.1|AF509867_1 nam-like protein 4 [Petunia x hybrida]	1.12696	1.57338
comp36836_c0_seq1	Transcription factor NAC	gi|21105748|gb|AAM34773.1|AF509873_1 nam-like protein 10 [Petunia x hybrida]	1.55759	0.344047
comp58943_c0_seq3	Transcription factor VOZ	gi|460405324|ref|XP_004248126.1| PREDICTED: transcription factor VOZ1-like isoform 1 [Solanum lycopersicum] gi|460405326|ref|XP_004248127.1| PREDICTED: transcription factor VOZ1-like isoform 2 [Solanum lycopersicum]	4.17208	0.889253
comp60666_c1_seq1	Transcription factor NFYA	gi|508717415|gb|EOY09312.1| Nuclear factor Y, putative [Theobroma cacao]	1.58816	0.312689
comp55148_c0_seq4	Transcription factor GATA	gi|255575473|ref|XP_002528638.1| conserved hypothetical protein [Ricinus communis] gi|223531927|gb|EEF33741.1| conserved hypothetical protein [Ricinus communis]	-1.38689	1.16444
comp33257_c0_seq1	Transcription factor TGA	gi|449461405|ref|XP_004148432.1| PREDICTED: transcription factor TGA4-like [Cucumis sativus] gi|449519256|ref|XP_004166651.1| PREDICTED: transcription factor TGA4-like [Cucumis sativus]	-1.35435	0.0377143
comp72908_c0_seq1	Transcription factor WRKY	1.60795e-23	2.06021	0.14349
comp49929_c0_seq1	Transcription factor ILR3	gi|460395762|ref|XP_004243450.1| PREDICTED: transcription factor ILR3-like isoform 2 [Solanum lycopersicum]	1.9959	0.139308
Transporters
comp43747_c0_seq1	water channel	gi|224068717|ref|XP_002326182.1| aquaporin, MIP family, PIP subfamily [Populus trichocarpa] gi|118489416|gb|ABK96511.1| unknown [Populus trichocarpa x Populus deltoides] gi|222833375|gb|EEE71852.1| aquaporin, MIP family, PIP subfamily [Populus trichocarpa]	3.26735	0.866838
comp50106_c0_seq1	water channel	gi|256568429|gb|ACU87558.1| PIP protein [Gossypium hirsutum]	3.63419	0.532154
comp50106_c0_seq2	water channel	gi|256568429|gb|ACU87558.1| PIP protein [Gossypium hirsutum]	3.53791	0.164531
comp50149_c0_seq1	water channel	gi|224104639|ref|XP_002313510.1| aquaporin, MIP family, PIP subfamily [Populus trichocarpa] gi|222849918|gb|EEE87465.1| aquaporin, MIP family, PIP subfamily [Populus trichocarpa]	1.9499	1.35908
comp70769_c0_seq1	water channel	gi|350534744|ref|NP_001234413.1| Aqp2 protein [Solanum lycopersicum] gi|7263070|gb|AAF44085.1| putative water channel protein [Solanum lycopersicum]	-2.7763	-0.443585
comp13555_c0_seq1	water channel	gi|224994858|gb|ACN76551.1| putative plasma membrane intrinsic protein PIP family member 2 aquaporin [Cedrela odorata]	2.835	0.265187
comp62653_c0_seq1	water channel	gi|482552984|gb|EOA17177.1| hypothetical protein CARUB_v10005443mg [Capsella rubella]	0.341712	1.97303
comp14215_c0_seq1	water channel	gi|145049570|gb|ABP35520.1| tonoplast intrinsic protein [Ipomoea batatas]	1.29694	-0.307799
comp46943_c0_seq1	water channel	gi|8699604|gb|AAF78757.1|AF271660_1 putative aquaporin TIP3 [Vitis cinerea var. helleri x Vitis rupestris]	1.64645	0.332777
comp63585_c0_seq1	water channel	gi|460407403|ref|XP_004249142.1| PREDICTED: aquaporin SIP1-2-like isoform 2 [Solanum lycopersicum]	4.08816	0.871733
comp67089_c0_seq1	Sugar transport	gi|460379174|ref|XP_004235339.1| PREDICTED: bidirectional sugar transporter SWEET10-like [Solanum lycopersicum]	1.4306	0.509996
comp68242_c0_seq1	Sugar transport	gi|460384038|ref|XP_004237722.1| PREDICTED: bidirectional sugar transporter SWEET1-like [Solanum lycopersicum]	1.46466	-0.842303
comp55178_c0_seq1	Sugar transport	gi|508719634|gb|EOY11531.1| Nodulin MtN3 family protein [Theobroma cacao]	-1.2792	0.0895819
comp14021_c0_seq1	Sugar transport	gi|460414883|ref|XP_004252791.1| PREDICTED: sugar transporter ERD6-like 6-like [Solanum lycopersicum]	-1.11208	-0.216106
comp120294_c0_seq1	Sugar transport	gi|460393364|ref|XP_004242279.1| PREDICTED: putative glycerol-3-phosphate transporter 4-like [Solanum lycopersicum]	-2.31636	0.983023
comp12897_c0_seq1	Sugar transport	gi|508707059|gb|EOX98955.1| RING/U-box superfamily protein, putative [Theobroma cacao]	2.06045	-0.624918
comp49404_c0_seq5	Sugar transport	gi|460378806|ref|XP_004235159.1| PREDICTED: putative glycerol-3-phosphate transporter 1-like [Solanum lycopersicum]	-0.308626	-1.45048
comp34978_c0_seq1	Sugar transport	gi|460391575|ref|XP_004241396.1| PREDICTED: inositol transporter 1-like [Solanum lycopersicum]	1.57131	2.14488
comp56878_c0_seq1	Sugar transport	gi|460394704|ref|XP_004242937.1| PREDICTED: probable plastidic glucose transporter 2-like isoform 2 [Solanum lycopersicum]	1.06746	0.272858
comp53911_c0_seq1	Amino acid transport	gi|460395905|ref|XP_004243520.1| PREDICTED: nitrate transporter 1.3-like [Solanum lycopersicum]	3.59588	0.915683
comp68647_c0_seq1	Amino acid transport	gi|255566995|ref|XP_002524480.1| oligopeptide transporter, putative [Ricinus communis] gi|223536268|gb|EEF37920.1| oligopeptide transporter, putative [Ricinus communis]	1.49475	-0.0284083
comp53911_c0_seq3	Amino acid transport	gi|28273098|dbj|BAC56915.1| nitrate transporter [Nicotiana tabacum]	-0.688398	-1.64663
comp64119_c0_seq1	Amino acid transport	gi|508723703|gb|EOY15600.1| Amino acid permease 6 [Theobroma cacao]	1.21401	1.09356
comp54162_c0_seq1	Amino acid transport	gi|460407303|ref|XP_004249093.1| PREDICTED: probable peptide/nitrate transporter At3g43790-like [Solanum lycopersicum]	-1.76872	0.232504
comp55177_c0_seq1	ion transport	gi|460374839|ref|XP_004233216.1| PREDICTED: probable zinc transporter 10-like [Solanum lycopersicum]	2.02757	0.100161
comp30807_c0_seq1	ion transport	gi|462420643|gb|EMJ24906.1| hypothetical protein PRUPE_ppa013029mg [Prunus persica]	1.79355	0.901955
comp60965_c1_seq1	ion transport	gi|460396194|ref|XP_004243663.1| PREDICTED: organic cation/carnitine transporter 7-like [Solanum lycopersicum]	1.40869	1.29457
comp48163_c0_seq2	ion transport	gi|460413535|ref|XP_004252143.1| PREDICTED: organic cation/carnitine transporter 2-like [Solanum lycopersicum]	-1.53089	-0.377727
comp58199_c0_seq1	ion transport	gi|350537931|ref|NP_001234318.1| root-specific metal transporter [Solanum lycopersicum] gi|30267434|gb|AAP21818.1| root-specific metal transporter [Solanum lycopersicum]	1.52987	-0.102305
comp51529_c0_seq2	ion transport	gi|460390993|ref|XP_004241108.1| PREDICTED: cation/H(+) antiporter 15-like [Solanum lycopersicum]	3.85107	0.875067
comp16606_c0_seq1	ion transport	gi|255574373|ref|XP_002528100.1| Vacuolar cation/proton exchanger 1a, putative [Ricinus communis] gi|223532489|gb|EEF34279.1| Vacuolar cation/proton exchanger 1a, putative [Ricinus communis]	-0.0424925	2.37607
comp41138_c0_seq1	ion transport	gi|460396276|ref|XP_004243702.1| PREDICTED: cation/calcium exchanger 4-like [Solanum lycopersicum]	0.000677649	-1.35732
comp26406_c0_seq1	ion transport	gi|356561468|ref|XP_003549003.1| PREDICTED: S-type anion channel SLAH3-like [Glycine max]	5.89921	0.898788
comp28619_c0_seq1	ion transport	gi|460376846|ref|XP_004234207.1| PREDICTED: S-type anion channel SLAH3-like isoform 1 [Solanum lycopersicum] gi|460376848|ref|XP_004234208.1| PREDICTED: S-type anion channel SLAH3-like isoform 2 [Solanum lycopersicum]	2.66731	0.849931
comp59459_c0_seq6	ABC transporter	gi|224143631|ref|XP_002325023.1| multidrug/pheromone exporter, MDR family, ABC transporter family [Populus trichocarpa] gi|222866457|gb|EEF03588.1| multidrug/pheromone exporter, MDR family, ABC transporter family [Populus trichocarpa]	-1.25847	-0.355056
comp60496_c0_seq1	ABC transporter	gi|460372885|ref|XP_004232253.1| PREDICTED: ABC transporter B family member 15-like [Solanum lycopersicum]	4.09313	0.871982
comp61641_c0_seq3	ABC transporter	gi|225443998|ref|XP_002281070.1| PREDICTED: ABC transporter C family member 2-like [Vitis vinifera]	1.14147	0.97789
comp33851_c0_seq1	ABC transporter	gi|359497155|ref|XP_003635438.1| PREDICTED: ABC transporter G family member 11-like [Vitis vinifera]	-1.32192	0.341318
comp13490_c0_seq1	Solute Carrier Family	gi|460407827|ref|XP_004249351.1| PREDICTED: protein TRANSPARENT TESTA 12-like [Solanum lycopersicum]	-0.347713	-2.0413
comp13672_c0_seq1	Solute Carrier Family	gi|460388988|ref|XP_004240145.1| PREDICTED: glucose-6-phosphate/phosphate translocator 2, chloroplastic-like [Solanum lycopersicum]	-0.160946	-2.50062
antioxidant enzyme
comp38638_c0_seq2	glutathione S-transferase	gi|359494273|ref|XP_002272553.2| PREDICTED: probable glutathione S-transferase parC-like isoform 1 [Vitis vinifera]	1.3625	0.159896
comp13270_c0_seq1	glutathione S-transferase	gi|1170088|sp|P46440.1|GSTF2_TOBAC RecName: Full=Glutathione S-transferase APIC; AltName: Full=GST class-phi gi|676880|dbj|BAA06150.1| api2 [Nicotiana tabacum] gi|1094818|prf||2106387B Al-induced protein	1.9482	0.387687
comp14250_c0_seq1	glutathione S-transferase	gi|416651|sp|Q03664.1|GSTX3_TOBAC RecName: Full=Probable glutathione S-transferase; AltName: Full=Auxin-induced protein PCNT103 gi|19791|emb|CAA39704.1| auxin-induced protein [Nicotiana tabacum]	1.27232	-1.17541
comp35934_c0_seq1	glutathione S-transferase	gi|470116092|ref|XP_004294220.1| PREDICTED: probable glutathione S-transferase-like [Fragaria vesca subsp. vesca]	1.68305	0.2458
comp48829_c0_seq1	glutathione S-transferase	gi|508714150|gb|EOY06047.1| Glutathione S-transferase tau 7 isoform 1 [Theobroma cacao]	1.59755	0.932979
comp53604_c0_seq1	glutathione S-transferase	gi|225436164|ref|XP_002264054.1| PREDICTED: glutathione transferase GST 23 [Vitis vinifera]	1.35982	1.53312
comp61601_c0_seq1	glutathione S-transferase	gi|283135872|gb|ADB11327.1| tau class glutathione transferase GSTU45 [Populus trichocarpa]	1.41727	3.37476
comp66033_c0_seq1	glutathione S-transferase	gi|225462624|ref|XP_002264437.1| PREDICTED: probable glutathione S-transferase [Vitis vinifera]	-1.36855	0.352563
comp15174_c0_seq1	peroxidase	gi|460373416|ref|XP_004232515.1| PREDICTED: peroxidase 64-like [Solanum lycopersicum]	-2.1926	-0.349072
comp34201_c0_seq1	peroxidase	gi|460371910|ref|XP_004231777.1| PREDICTED: peroxidase 51-like [Solanum lycopersicum]	1.03607	-0.240772
comp35534_c0_seq1	peroxidase	gi|17066703|gb|AAL35364.1|AF442386_1 peroxidase [Capsicum annuum]	-1.36071	0.39522
comp35805_c0_seq2	peroxidase	gi|149275417|gb|ABR23053.1| anionic peroxidase swpa7 [Ipomoea batatas]	1.44554	0.235431
comp47000_c0_seq1	peroxidase	gi|460391152|ref|XP_004241187.1| PREDICTED: peroxidase 47-like [Solanum lycopersicum]	1.13219	1.63355
comp49072_c0_seq1	peroxidase	gi|427199290|gb|AFY26876.1| anionic peroxidase swpa8 [Ipomoea batatas]	1.23896	0.832139
comp49444_c0_seq1	peroxidase	gi|460414977|ref|XP_004252837.1| PREDICTED: peroxidase 64-like [Solanum lycopersicum]	5.28074	0.896094
comp51429_c0_seq3	peroxidase	gi|282935442|gb|ADB03786.1| anionic peroxidase [Ipomoea batatas]	1.13172	0.434028
comp59037_c0_seq1	peroxidase	gi|255567029|ref|XP_002524497.1| Peroxidase 25 precursor, putative [Ricinus communis] gi|223536285|gb|EEF37937.1| Peroxidase 25 precursor, putative [Ricinus communis]	1.7625	0.224646
comp59176_c0_seq2	peroxidase	gi|460416125|ref|XP_004253400.1| PREDICTED: peroxidase 4-like isoform 2 [Solanum lycopersicum]	1.59681	0.120357
comp64428_c0_seq1	peroxidase	gi|37783279|gb|AAP42508.1| anionic peroxidase swpb3 [Ipomoea batatas]	2.71669	0.573597
comp68385_c0_seq1	peroxidase	gi|460400910|ref|XP_004245974.1| PREDICTED: peroxidase 27-like [Solanum lycopersicum]	-1.25044	-0.0383148
comp33919_c0_seq1	Respiratory burst oxidase homolog	gi|75164734|sp|Q948T9.1|RBOHB_SOLTU RecName: Full=Respiratory burst oxidase homolog protein B; AltName: Full=NADPH oxidase RBOHB; AltName: Full=StRBOHB gi|16549089|dbj|BAB70751.1| respiratory burst oxidase homolog [Solanum tuberosum]	-2.20636	-0.429217
comp60706_c0_seq1	Respiratory burst oxidase homolog	gi|75164734|sp|Q948T9.1|RBOHB_SOLTU RecName: Full=Respiratory burst oxidase homolog protein B; AltName: Full=NADPH oxidase RBOHB; AltName: Full=StRBOHB gi|16549089|dbj|BAB70751.1| respiratory burst oxidase homolog [Solanum tuberosum]	-1.69271	0.0126133
comp60706_c0_seq3	Respiratory burst oxidase homolog	gi|75164734|sp|Q948T9.1|RBOHB_SOLTU RecName: Full=Respiratory burst oxidase homolog protein B; AltName: Full=NADPH oxidase RBOHB; AltName: Full=StRBOHB gi|16549089|dbj|BAB70751.1| respiratory burst oxidase homolog [Solanum tuberosum]	-1.66142	-0.0426316
stress responsive protein
comp55380_c0_seq1	response to osmotic stress	gi|350535593|ref|NP_001234714.1| osmotin-like protein precursor [Solanum lycopersicum] gi|2501182|sp|Q41350.1|OLP1_SOLLC RecName: Full=Osmotin-like protein; Flags: Precursor gi|1220537|gb|AAB41124.1| osmotin-like protein [Solanum lycopersicum]	1.02802	0.227483
comp44691_c0_seq2	response to osmotic stress	gi|15419836|gb|AAK97184.1| thaumatin-like protein [Capsicum annuum] gi|16609959|emb|CAC34055.2| osmotin-like protein [Capsicum annuum]	2.43034	-0.00720775
comp65382_c0_seq1	response to osmotic stress	gi|460368505|ref|XP_004230106.1| PREDICTED: annexin D4-like [Solanum lycopersicum]	-1.21346	-0.189543
comp59782_c0_seq1	response to osmotic stress	gi|113363|sp|P25141.1|ADH1_PETHY RecName: Full=Alcohol dehydrogenase 1 gi|20506|emb|CAA38039.1| alcohol dehydrogenase [Petunia x hybrida]	-3.40376	0.195565
comp65530_c0_seq1	stress induced protein	gi|1730286|gb|AAC49564.1| lectin [Calystegia sepium]	2.15649	4.37211
comp45520_c0_seq1	stress induced protein	gi|1730286|gb|AAC49564.1| lectin [Calystegia sepium]	3.0901	-0.851802
comp64232_c0_seq1	stress induced protein	gi|9971761|gb|AAG10403.1|AF233284_1 mannose-binding lectin [Convolvulus arvensis]	1.5311	3.91107
comp62445_c0_seq1	hormone regulated protein	gi|460374219|ref|XP_004232909.1| PREDICTED: auxin-repressed 12.5 kDa protein-like isoform 2 [Solanum lycopersicum] gi|111183163|gb|ABH07900.1| auxin repressed/dormancy associated protein [Solanum lycopersicum]	1.55321	0.186879
comp13749_c0_seq1	hormone regulated protein	gi|460368807|ref|XP_004230256.1| PREDICTED: uncharacterized protein LOC101259198 isoform 1 [Solanum lycopersicum]	1.59965	0.106997
comp14247_c0_seq1	hormone regulated protein	gi|119367470|gb|ABL67651.1| putative auxin-repressed/dormancy-associated protein [Citrus hybrid cultivar]	1.80997	-0.276224
comp63515_c0_seq1	hormone regulated protein	gi|460404859|ref|XP_004247897.1| PREDICTED: brassinosteroid-regulated protein BRU1 [Solanum lycopersicum]	-1.67753	-1.48635
comp13855_c0_seq2	hormone regulated protein	gi|460380594|ref|XP_004236040.1| PREDICTED: gibberellin-regulated protein 6-like [Solanum lycopersicum]	1.25551	0.550611
comp13851_c0_seq1	chitinase	gi|460415231|ref|XP_004252963.1| PREDICTED: chitinase-like protein 1-like [Solanum lycopersicum]	-1.32394	-0.167028
comp52128_c0_seq1	chitinase	gi|460393931|ref|XP_004242561.1| PREDICTED: acidic mammalian chitinase-like [Solanum lycopersicum]	1.22795	0.334849
comp52187_c0_seq2	chitinase	gi|374719233|gb|AEZ67302.1| chitinase 3 [Populus x canadensis]	1.12495	0.104728
comp52331_c0_seq2	chitinase	gi|121663827|dbj|BAF44533.1| class IV chitinase [Nicotiana tabacum]	1.34025	0.102295
comp54205_c0_seq1	chitinase	gi|124294787|gb|ABN03967.1| acidic chitinase [Gossypium hirsutum]	1.0606	1.10425
comp57096_c1_seq2	chitinase	gi|10880381|emb|CAC14015.1| chitinase [Vitis vinifera]	2.73929	0.897288
comp57096_c1_seq5	chitinase	gi|460373842|ref|XP_004232722.1| PREDICTED: 15.4 kDa class V heat shock protein-like [Solanum lycopersicum]	-2.75865	-1.37423
comp67332_c0_seq1	chitinase	gi|90287922|gb|ABD92819.1| class Ib chitinase [Limonium bicolor]	1.86404	-0.13799
comp68288_c0_seq1	chitinase	gi|183579873|dbj|BAG28346.1| chitinase [Citrus unshiu]	3.17646	0.176501
comp74193_c0_seq1	chitinase	gi|62719019|emb|CAI54289.1| putative basal resistance related chitinase [Nicotiana tabacum]	2.01379	0.0670501
comp17759_c0_seq1	chitinase	gi|396318179|gb|AFN85534.1| putative chitinase I precursor [Olea europaea subsp. europaea]	3.38588	2.34219
comp64156_c0_seq1	salt responsive protein	gi|350536071|ref|NP_001234228.1| salt responsive protein 2 [Solanum lycopersicum] gi|195549553|gb|ACG50004.1| salt responsive protein 2 [Solanum lycopersicum]	1.31322	-0.664882
comp65331_c0_seq1	salt responsive protein	gi|350536071|ref|NP_001234228.1| salt responsive protein 2 [Solanum lycopersicum] gi|195549553|gb|ACG50004.1| salt responsive protein 2 [Solanum lycopersicum]	1.84157	-0.64039
comp17381_c0_seq1	defense responsive protein	gi|1280376|gb|AAA98236.1| antifungal protein [Ipomoea nil] gi|1280378|gb|AAA98237.1| antifungal protein [Ipomoea nil]	4.18013	2.74951
comp62453_c0_seq1	defense responsive protein	gi|124484377|dbj|BAF46299.1| extensin like protein [Ipomoea nil]	-2.2867	-2.96969
comp52999_c0_seq1	defense responsive protein	gi|45451621|gb|AAS65426.1| Kunitz-type trypsin inhibitor [Ipomoea batatas]	2.67678	2.17298
comp35809_c0_seq1	defense responsive protein	gi|460394523|ref|XP_004242852.1| PREDICTED: defensin-like protein 19-like isoform 1 [Solanum lycopersicum]	4.33459	0.570083
comp35650_c0_seq1	defense responsive protein	gi|460370339|ref|XP_004231010.1| PREDICTED: disease resistance response protein 206-like [Solanum lycopersicum]	1.37603	0.106259
comp61997_c0_seq9	defense responsive protein	gi|460402880|ref|XP_004246938.1| PREDICTED: putative disease resistance protein RGA1-like [Solanum lycopersicum]	-0.665569	-2.99811
comp41715_c0_seq1	defense responsive protein	gi|460381664|ref|XP_004236564.1| PREDICTED: protein EARLY RESPONSIVE TO DEHYDRATION 15-like [Solanum lycopersicum]	1.15822	-0.943924
comp39435_c0_seq2	defense responsive protein	gi|82734828|gb|ABB89735.1| ERD15 [Capsicum annuum]	-0.785799	-1.73319
comp63450_c0_seq1	defense responsive protein	gi|460368037|ref|XP_004229876.1| PREDICTED: dihydroflavonol-4-reductase-like [Solanum lycopersicum]	-1.47522	-2.22868
comp47952_c0_seq1	defense responsive protein	gi|460406698|ref|XP_004248798.1| PREDICTED: putative late blight resistance protein homolog R1B-14-like [Solanum lycopersicum]	-1.45956	-0.0727126
comp34129_c0_seq2	defense responsive protein	gi|225462260|ref|XP_002263815.1| PREDICTED: metal tolerance protein 10 [Vitis vinifera] gi|147866746|emb|CAN78996.1| hypothetical protein VITISV_013375 [Vitis vinifera] gi|297736126|emb|CBI24164.3| unnamed protein product [Vitis vinifera]	1.3869	0.100213
comp43898_c0_seq1	defense responsive protein	gi|460386722|ref|XP_004239045.1| PREDICTED: ninja-family protein AFP2-like [Solanum lycopersicum]	1.77295	0.430247
comp43898_c0_seq2	defense responsive protein	gi|460386722|ref|XP_004239045.1| PREDICTED: ninja-family protein AFP2-like [Solanum lycopersicum]	1.49528	0.62986
comp54762_c0_seq1	defense responsive protein	gi|508709080|gb|EOY00977.1| Nudix hydrolase [Theobroma cacao]	1.19984	0.525195
comp63567_c0_seq1	defense responsive protein	gi|462401749|gb|EMJ07306.1| hypothetical protein PRUPE_ppa012991mg [Prunus persica]	2.79735	3.61365
comp66528_c0_seq1	defense responsive protein	gi|130840|sp|P29063.1|PR4B_TOBAC RecName: Full=Pathogenesis-related protein PR-4B; Flags: Precursor gi|19968|emb|CAA42821.1| PR-4b protein [Nicotiana tabacum]	2.14143	0.677948
comp35872_c0_seq1	defense responsive protein	gi|255583297|ref|XP_002532412.1| STS14 protein precursor, putative [Ricinus communis] gi|223527886|gb|EEF29976.1| STS14 protein precursor, putative [Ricinus communis]	-0.0560729	3.33212
comp61933_c0_seq2	defense responsive protein	gi|209954701|dbj|BAG80541.1| UDP-glucose:glucosyltransferase [Lycium barbarum]	1.10179	0.317917
comp61933_c0_seq3	defense responsive protein	gi|254920286|gb|ACM09899.2| glycosyltransferase [Withania somnifera]	1.6988	0.0623478
comp46484_c0_seq2	defense responsive protein	gi|460369105|ref|XP_004230404.1| PREDICTED: germin-like protein subfamily 1 member 13-like [Solanum lycopersicum]	1.2345	0.304527
comp62908_c0_seq1	defense responsive protein	gi|27728675|gb|AAO18731.1| cysteine protease [Gossypium hirsutum]	0.57477	2.10076
comp18118_c0_seq1	defense responsive protein	gi|460378361|ref|XP_004234941.1| PREDICTED: uncharacterized protein LOC101250380 [Solanum lycopersicum]	-0.0867417	-1.60779
comp34277_c0_seq1	defense responsive protein	gi|460378361|ref|XP_004234941.1| PREDICTED: uncharacterized protein LOC101250380 [Solanum lycopersicum]	0.276705	-2.07391
comp62710_c0_seq1	defense responsive protein	gi|460381900|ref|XP_004236679.1| PREDICTED: universal stress protein MJ0531-like isoform 1 [Solanum lycopersicum]	0.830972	-2.17263
comp42135_c0_seq1	defense responsive protein	gi|508725743|gb|EOY17640.1| Senescence associated gene 20, putative [Theobroma cacao]	-0.44752	-1.77813
comp63305_c0_seq1	defense responsive protein	gi|396318189|gb|AFN85539.1| proteinase inhibitor type-2, partial [Olea europaea]	1.7985	5.57456
comp14525_c0_seq1	Plant-pathogen interaction	gi|547684|sp|P36182.1|HSP82_TOBAC RecName: Full=Heat shock protein 82 gi|19880|emb|CAA44877.1| heat shock protein 82 [Nicotiana tabacum]	2.54145	2.96158
comp58049_c0_seq6	Plant-pathogen interaction	gi|224145672|ref|XP_002325726.1| calcium dependent protein kinase 12 [Populus trichocarpa] gi|222862601|gb|EEF00108.1| calcium dependent protein kinase 12 [Populus trichocarpa]	-0.43575	-1.38238
comp58176_c0_seq1	Plant-pathogen interaction	gi|460374588|ref|XP_004233092.1| PREDICTED: LRR receptor-like serine/threonine-protein kinase FLS2-like [Solanum lycopersicum]	-2.07269	-0.282301
comp56510_c0_seq2	Plant-pathogen interaction	gi|482560944|gb|EOA25135.1| hypothetical protein CARUB_v10018444mg, partial [Capsella rubella]	-1.58633	-0.138372
comp33919_c0_seq1	Plant-pathogen interaction	gi|75164734|sp|Q948T9.1|RBOHB_SOLTU RecName: Full=Respiratory burst oxidase homolog protein B; AltName: Full=NADPH oxidase RBOHB; AltName: Full=StRBOHB gi|16549089|dbj|BAB70751.1| respiratory burst oxidase homolog [Solanum tuberosum]	-2.20636	-0.429217
comp108490_c0_seq1	Plant-pathogen interaction	gi|359489792|ref|XP_002274076.2| PREDICTED: probable disease resistance protein RDL6/RF9-like [Vitis vinifera]	-2.01412	-0.442909
comp62178_c0_seq11	Plant-pathogen interaction	gi|350535589|ref|NP_001234202.1| NRC1 [Solanum lycopersicum] gi|83630761|gb|ABC26878.1| NRC1 [Solanum lycopersicum]	-2.1822	-2.60698
comp60997_c0_seq4	Plant-pathogen interaction	gi|460406698|ref|XP_004248798.1| PREDICTED: putative late blight resistance protein homolog R1B-14-like [Solanum lycopersicum]	-2.53811	-2.05317
