# Supplementary material for: Salt tolerance response revealed by RNA-Seq in a diploid halophytic wild relative of sweet potato
Source: Sci Rep. 2017 Aug 29;7:9624. doi: 10.1038/s41598-017-09241-x (PMC5575116; doi:10.1038/s41598-017-09241-x)
Supplement: Supplementary file 4 — Supplementary Dataset 3 [file 41598_2017_9241_MOESM4_ESM.xlsx]

## Sheet: Sheet1
Table S1. Primers used for qRT-PCR to validate the correlation with RNA-Seq and gene expression analysis
Unigene	gene name	Abbrevation of gene	putative function	length	Forward Primer	Reverse Primer	gene expression analysis	validation analysis
comp51529_c0_seq2	cation/H(+) antiporter	CAT	transporter: ion	135	AGTCCGGTTGCGGTTATAGG	CAGCGCGTTTATGATTTGCG	√	-
comp16606_c0_seq1	vacuolar cation/proton exchanger	CAX	transporter: ion	148	CAGTATCGCCACTACGGCA	TCCCACACGTCGCATTTAGAA	√	-
comp58199_c0_seq1	root-specific metal transporter	RMT	transporter: ion	127	TGCTTCTTTGGGGAAATGGC	TGACAAGGGCACCCAGTAAG	√	-
comp41138_c0_seq1	cation/calcium exchanger	CCX	transporter: ion	157	GCACCAGAAAACCGAGTGTG	ATCCAGATCGCAATGTCGGG	√	-
comp28619_c0_seq1	S-type anion channel SLAH3	SLAH	transporter: ion	181	ATGGGAGTTCCACCATCAATCA	CCCCCACAAAGTTTCCAACG	√	-
comp63585_c0_seq1	aquaporin SIP	SIP	transporter: water	177	TATGTGGGTGTTCTCCGCCT	CCGGTAGGGTTAAAGCTGGC	√	-
comp70769_c0_seq1	Aqp2 protein	AQP	transporter: water	145	CACCAGCACCATTGTTTGAGG	TTGCACTTGGTTTTAGACCTGG	√	√
comp34978_c0_seq1	inositol transporter 1-like	INT	transporter: sugar	150	TCCCGTGTTCTGTTGTCCAC	TGTGAGAGAGGAGGCACAGT	√	√
comp60373_c0_seq10	ABA-Responsive Element Binding Protein	AREB	ABA signaling pathway	136	TGCGCGTTAAATCGCCAAAA	ATTCCACAGAGGCAGCAGAC	√	-
comp64509_c0_seq1	Protein Phosphatase 2C	PP2C	ABA signaling pathway	157	GAGCAGAGCTTCAGTCGCAT	TGGCGACGATTATTTTGTCCG	√	-
comp33901_c0_seq2	serine/threonine-protein kinase	SnRK	ABA signaling pathway	154	GGGTCAACTTCTGCCATTCCA	CCTACCGTCGACTTTGGTCT	√	-
comp53125_c0_seq1	9-cis-epoxycarotenoid dioxygenase	NCED9	ABA Biosynthesis	178	GAGAGATTCGTGGTCGTCCC	GGAAACAGAAGCAATCCGGC	√	-
comp58432_c0_seq1	short-chain alcohol dehydrogenase	SAG	ABA Biosynthesis	164	TGCTCCGTACACATTCGTCTC	TCGAATCAGACGTCAAACACGTA	√	-
comp45196_c0_seq3	beta-carotene hydroxylase	BCH	ABA Biosynthesis	194	ACGGCCAGTTCTCATTGGTC	GTTCTCAATCTCCTCCGCCC	√	-
comp48149_c0_seq2	mitogen-activated protein kinase	MPK	Ethylene signaling pathway	190	GATGCTGCTCGTATTCTGCG	AGTGTTCTCGTGTCAAATCGTC	√	-
comp61176_c0_seq7	Ethylene Insensitive 2	EIN2	Ethylene signaling pathway	199	GCATGATTTGTTTGGAATGGAGC	TCGGGATGAAGCGACTCTG	√	-
comp56590_c0_seq1	EIN3-binding F-box	EBF	Ethylene signaling pathway	182	GGACTCGGGAAGCTCTATGTT	TCCAGCTTTTCCAATGAACGG	√	-
comp58388_c0_seq13	transcription factor bHLH140-like	bHLH	transcripton factors	122	AGAACAGCGTGCAGACTTTATG	TTCCTTCATGTCCAGTGCGTT	√	-
comp49929_c0_seq1	transcription factor ILR3-like isoform 2	ILR	transcripton factors	125	CCTCCACTGCAACAGGGTC	TTCCCGACATGCCTTGCTTC	√	√
comp14525_c0_seq1	Heat shock protein 82	HSP82	Plant-pathogen interaction	114	ATCATGAAGGCTCAGGCCCTA	TGCTCTCTTTCTAAGCTCCTCC	√	√
comp17381_c0_seq1	antifungal protein	-	-	122	CACTGCCAACCAATCAACCG	CTTGGGTAGGGTTACGGCAT	-	√
comp62540_c0_seq1	DC1.2-like	-	-	106	ACCGAATCAACGTCTGCCTT	CGGAGTCTCTCAACTCTTCCAC	-	√
comp62453_c0_seq1	extensin like protein	-	-	147	TGGCAACCCTCCAAAGAAACC	ACATTAAGGAGAAGGCTGAGGG	-	√
comp60373_c0_seq4	AREB-like protein	-	-	150	CCTAACGTCTGCTGCCTCTG	AAGGCTCCTTGACACTTCCAA	-	√
comp48230_c0_seq5	abscisic acid 8'-hydroxylase	-	-	134	CCCACCATAGACCACCTGTATTT	GAAGCTCCCAAACCCAACACA	-	√
comp14037_c0_seq1	CCR4-associated factor	-	-	108	GTCCGTACAATACTCCGGCA	ATCAGGCCGGTTCAGATAGC	-	√
comp34693_c0_seq1	gibberellin 2-beta-dioxygenase 8-like	-	-	138	CCATTGGATGGAAGGGCTCAA	TCGTATATTGCCTTCCCCACC	-	√
comp64370_c0_seq1	Polyamine oxidase	-	-	128	GTCAGTTGCGAGGCTTCCTG	GGCCAAACGTGGAATTGTTAGG	-	√
comp44072_c0_seq1	CBL-interacting protein kinase	-	-	149	TTCCGACTTTGGCTTGAGCG	CCCCGCATGACCAAACATCA	-	√
comp45878_c0_seq1	sporamin A precursor	-	-	121	GCCAGGTCGGATTTGTTGC	ACACTGAAAACTGAAAAGCGCC	-	√
comp51464_c0_seq2	expansin 2	-	-	134	GGGTGACAAATCTTGCCTGC	CGGGCTGAGAGAGGTCAAAG	-	√
comp52980_c0_seq4	actin	actin	Inner control	198	CCAGACTCCTCATACTCCCCT	TGGTGGCTCTACAATGTTCCC	√	√
